# Supplementary material for: Coptisine Inhibits Influenza Virus Replication by Upregulating p21
Source: Molecules. 2023 Jul 14;28(14):5398. doi: 10.3390/molecules28145398 (PMC10386263; doi:10.3390/molecules28145398)
Supplement: Supplementary file 1 [file molecules-28-05398-s001.zip]

Archive with 1 entries (1 files):
- molecules-2432614-supplementary.pdf
